# Supplementary material for: Exploring the “Latin American Mediterranean” family and the RDRio lineage in Mycobacterium tuberculosis isolates from Paraguay, Argentina and Venezuela
Source: BMC Microbiol. 2019 Jun 13;19:131. doi: 10.1186/s12866-019-1479-6 (PMC6567603; doi:10.1186/s12866-019-1479-6)
Supplement: Supplementary file 9 — Table S1. Isolates with no classification by SITVITWEB and their corresponding Spotclust results. Table S2. Orphan strains detected in Paraguay by Candia et al., (2007) are detected again in the 2005–2007 cohort. Table S3. Ag85C SNP positive strains that were not classified as LAM by spoligotyping. Table S4. RDRio strains. Table S5. Allelic diversity (h) among the LAM and/or Ag85C SNP positive strains from Argentina, Paraguay and Venezuela. Table S6. Allelic diversity (h) of MIRU minisatellite loci among the LAM or Ag85C SNP positive strains. Table S7. Copy number in MIRU02 and MIRU40 in RDRio strains from Paraguay, Buenos Aires and Caracas. (XLS 71 kb) [file 12866_2019_1479_MOESM9_ESM.xls]

## Sheet: Add table 1
Additional Table 1: Isolates with no classification by SITVITWEB and their corresponding Spotclust results.
strain	spoligotyping octal code	spotclust	Ag85C (G-A) SNP
PY264	777777607760011	LAM9	SNP
PY291	760377777760771	S/T1	NO SNP
PY296	777775607360771	LAM9	SNP
PY320	777757637760771	T1	no data
PY340	677777600560771	LAM1/LAM9	SNP
PY346	757347607760661	LAM9	NO SNP
PY350	777347637760771	T1	SNP
PY356	760177777720731	S	SNP/NO SNP
PY403	777777757560771	T1	NO SNP
VEN1333	777357600000771	LAM8	SNP
VEN1342	074347607760600	LAM1/LAM9	SNP
VEN1362	777357607760771	LAM9	SNP
VEN1364	777776207560731	LAM9	SNP
VEN1409	417137777760771	T3	NO SNP
VEN1418	777357607760771	LAM9	SNP
VEN1453	777357607760771	LAM9	SNP/NO SNP

## Sheet: Add table 2
Additional Table 2: Orphan strains detected in Paraguay by Candia et al., (2007) are detected again in the 2005-2007 cohort.
SIT	Orphan strains detected by Candia et al., (2007) and their MIRU pattern		Strains obtained in 2005-2007 and their MIRU pattern
SIT2643-HAARLEM	RFLP cluster containing strains with mostly MIRU 225325154323 (MIT182):		225325154324	PY271, *PY283
	PY49, PY56, PY95, PY113, PY119, PY139, PY142, PY143, PY154, PY160, PY169, PY176, PY247, PY250		225325153323	*PY341
			225325134323	PY408
SIT2654-LAM	RFLP cluster containing strains with MIRU:		124326153222 (MIT210)	PY388Δ
	124326153122	**PY104
	124326153222 (MIT210)	PY170Δ, **PY203
SIT2655-T1	223325163326	PY39¶	223325163326	PY335¶
Underlined are strains obtained form Tacumbú inmates. Strains * are from an HIV positive patient isolated in 10/2005 and 08/2006. Strains ** are rifampicin resistant isolated from the same patient isolated in 12/2002 and 07/2003. Strains Δ are both from Encarnación (VII Sanitary Region). Strains ¶ were isolated from indigenous patients from the XI Sanitary Region.

## Sheet: Add table 3
Additional Table 3: Ag85C SNP positive strains that were not classified as LAM by spoligotyping
Genotyping results:		RFLP IS6110	MIRU-VNTR	RDRio deletion	RD174 deletion	Spotclust	Obser- vation
Strains that classified as H, MANU or S	PY175 (SIT2645-H3)	In cluster with LAM9-SIT42, MIT71
	PY285 (MANU)			present	present
	PY35 (SIT34-S)	associated to LAM and T					treatment failure
Strains that classified as “new”	PY166	associated to a large LAM branch				LAM9
	PY184				mixed	LAM9
	PY264		associated to LAM			LAM9
	PY296			present
	PY340		associated to LAM			LAM
	PY350 (MIT45)		grouped with LAM
Strains that classified as “Unknown”	PY26, PY64, PY151, PY191, PY263, PY308, PY321, PY399. All SIT159 (T1 Tuscany in SpolDB4)	associated to LAM or Ag85C SNP (+) strains	associated to LAM or Ag85C SNP(+) strains
	PY190, PY344. (Both SIT1892)	associated to LAM or Ag85C SNP (+) strains	associated to LAM or Ag85C SNP (+) strains
	PY323 (SIT534)	associated to LAM or Ag85C SNP (+) strains	associated to LAM or Ag85C SNP (+) strains
Strains that classified as T1	PY38 (SIT765) is closely related to the SIT159 group that was shown to be close to the LAM family as mentioned above.	associated to LAM9-SIT42
	PY204 (MIT71)		associated to LAM
	PY365 (SIT53) and PY314 (SIT1821)		associated to LAM
	PY59 (oprhan T1	associated to LAM

## Sheet: Add table 4
Additional Table 4: RDRio strains
ID	Clade	RDRio del	RD174 del	Ag85C SNP	MIRU 2	MIRU 4	MIRU 10	MIRU 16	MIRU 20	MIRU 23	MIRU 24	MIRU 26	MIRU 27	MIRU 31	MIRU 39	MIRU 40	SANITARY REGION PARAGUAY	DATE OF CULTURE	SEX	AGE
VEN1323	LAM9	DEL	DEL	SNP	2	2	4	2	2	6	1	4	3	3	2	1
VEN1324	LAM2	DEL	DEL	SNP	2	2	4	2	2	6	1	4	3	3	2	1
VEN1325	LAM2	DEL	DEL	SNP	2	2	4	2	2	6	1	4	3	2	2	1
VEN1326	LAM2	DEL	DEL	SNP	2	2	4	2	2	6	1	6	3	3	2	1
VEN1327	LAM2	DEL	DEL	SNP	2	2	4	2	2	6	1	6	3	3	2	1
VEN1330	LAM9	DEL	no DEL	SNP	2	2	4	3	2	6	1	4	3	3	2	1
VEN1331	LAM9	DEL	no DEL	SNP	2	2	4	4	2	6	1	5	3	3	2	1
VEN1332	LAM5	DEL	DEL	SNP	2	2	4	2	2	6	1	5	3	4	2	1
VEN1334	LAM9	DEL	no DEL	SNP	2	2	4	3	2	6	1	4	3	3	2	1
VEN1336	LAM5	DEL	DEL	SNP	3	2	4	2	2	6	1	4	3	3	2	1
VEN1337	LAM9	DEL	DEL	SNP	2	2	5	2	2	6	1	4	3	3	2	1
VEN1339	LAM5	*	DEL	SNP	2	2	4	2	2	6	1	5	3	3	2	1
VEN1340	LAM5	DEL	DEL	SNP	2	2	4	2	2	6	1	4	3	3	2	1
VEN1342		DEL	DEL	SNP	1	3	3	3	2	6	1	6	3	3	2	1
VEN1344	LAM9	DEL	DEL	SNP	2	2	4	2	2	6	1	6	2	3		1
VEN1345	LAM9	DEL	DEL	SNP	2	2	4	2	2	6	1	2	3	3	2	1
VEN1346	LAM5	DEL	DEL	SNP	2	2	4	2	2	6	1	4	3	3	2	1
VEN1349	LAM9	*	DEL	SNP	2	2	4	2	2	6	1	5	4	3	2	1
VEN1351	LAM2	DEL	DEL	SNP	2	2	4	2	2	6	1	6	3	3	2	1
VEN1352	LAM5	DEL	DEL	SNP	2	2	4	2	2	6	1	4	3	3	2	1
VEN1354	LAM5	DEL	DEL	SNP	2	2	4	2	2	6	1	4	3	3	2	1
VEN1355	LAM2	*	DEL	SNP	2	2	4	2	2	6	1	6	3	3	2	1
VEN1357	LAM2	DEL	DEL	SNP	2	2	3	2	2	6	1	6	3	3	2	1
VEN1359	LAM5	DEL	DEL	SNP	2	2	4	2	2	6	1	4	3	3	2	1
VEN1361	LAM2	DEL	DEL	SNP	2	2	4	2	2	6	1	7	3	2	2	1
VEN1362		*	*	SNP		2	4	2	2	6	1	4	3	3	2	1
VEN1363	LAM2	DEL	DEL	SNP	2	2	3	2	2	6	1	5	3	3	2	1
VEN1365	LAM5	DEL	DEL	SNP	2	2	4	2	2	6	1	4	3	3	2	1
VEN1366	LAM2	DEL	DEL	SNP	2	2	4	2	2	6	1	1	3	3	2	1
VEN1369	LAM2	DEL	DEL	SNP	2	2	4	2	2	5	1	5	3	2	2	1
VEN1413	LAM2	DEL	DEL	SNP	2	2	4	3	2	6	1	4	3	2	4	1
VEN1415	LAM2	DEL	DEL	SNP	2	2	4	2	2	6	1	4	3	2	2	1
VEN1420	LAM9	DEL	DEL	SNP	2	2	4	2	2	6	1	5	3	3	2	1
VEN1421	LAM2	DEL	DEL	SNP	2	2	4	2	2	6	1	6	3	3	2	1
VEN1422	LAM2	DEL	DEL	SNP	2	2	4	2	2	6	1	6	3	3	2	1
VEN1423	LAM2	DEL	DEL	SNP	2	2	4	2	2	6	1	5	3	2	2	1
VEN1426	LAM9	DEL	*	SNP	2	2	4	2	2	6	1	4	3	3	2	1
VEN1430	LAM5	DEL	DEL	SNP	2	2	4	2	1	6	1	4	3	3	2	1
VEN1431	LAM1	DEL	DEL	SNP	2	2	4	2	2	6	1	10		3	2	1
VEN1433	LAM2	DEL	DEL	SNP	2	2	4	2	2	6	1	6	3	3	2	1
VEN1436	LAM5	DEL	*	SNP	2	2	4	2	2	6	1	4	3	2	2	1
VEN1437	LAM2	DEL	DEL	SNP	2	2	4	2	2	6	1	6	3	3	2	1
VEN1440	LAM5	DEL	DEL	SNP	2	2	4	2	2	6	1	6	3	3	2	1
VEN1441	LAM5	DEL	DEL	SNP	2	2	4	2	2	6	1	4	3	3	2	1
VEN1443	LAM2	DEL	DEL	SNP	2	2	4	2	2	6	1	6	3	3	2	1
VEN1444	LAM2	DEL	DEL	SNP	2	2	4	2	2	6	1	6	3	3	2	1
VEN1445	LAM2	DEL	DEL	SNP	2	2	4	2	2	6	1	6	3	3	2	1
VEN1446	LAM9	DEL	DEL	SNP	2	2	4	2	2	6	1	5	2	3	2	1
VEN1449	LAM5	*	DEL	SNP	2	2	4	2	2	2	1	5	2	3	2	1
VEN1450	LAM9	DEL	no DEL	SNP	2	2	1	3	2	6	1	4	3	3	2	1
VEN1452	LAM5	*	DEL	SNP	2	2	3	2	2	2	1	4	2	3	2	1
VEN1455	LAM1	DEL	DEL	SNP	2	2	5	2	2	6	1	5	3	3	3	1
VEN1457	LAM2	DEL	DEL	SNP	2	2	4	2	2	6	1	6	3	3	4	1
ARG006	LAM9	DEL	DEL	SNP	2	2	4	2	2	6	1	5	1	3	2	1
ARG015	LAM9	DEL	DEL	SNP	2	2	4	2	2	6	1	5	3	3	2	1
ARG095	LAM2	DEL	DEL	SNP	2	2	4	3	2	6	1	5	2	2	2	1
ARG100	LAM9	DEL	DEL	SNP	2	2	3	2	2	6	1	5	2	3	2	1
ARG102	LAM3	*	no DEL	SNP	2	2	5	-	2	6	1	6	3	3	2	1
ARG118	LAM5	DEL	DEL	SNP	2	2	4	2	2	6	1	5	1	3	3	1
ARG159	T1	*	*	SNP	2	2	4	2	2	6	0	3	1	3	3	1
ARG179	LAM9	DEL	DEL	SNP	2	2	4	2	2	6	1	5	1	3	-	1
ARG209	LAM9	*	no DEL	SNP	2	2	4	3	2	6	1	3	2	3	2	1
PY046	LAM9	DEL	DEL	SNP	2	2	4	2	2	6	1	5	2	3	2	1	XV-Pdte. Hayes	2003-01-28	M	38
PY053	LAM9	DEL	DEL	SNP	2	2	2	2	2	6	1	5	2	2	1	2	XV-Pdte. Hayes	2003-02-07	F	59
PY054	LAM4	*	no DEL	SNP	1	2	2	2	2	6	1	5	3	1	1	6	XV-Pdte. Hayes	2003-03-31	F	25
PY057	LAM9	*	DEL	SNP	2	2	2	2	2	6	1	5	2	2	1	2	XV-Pdte. Hayes	2003-03-31	M	17
PY070	LAM9	DEL	DEL	SNP	2	2	2	1	2	6	1	3	1	2	1	1	VII-Encarnación	2003-03-21	M	31
PY092	LAM9	DEL	DEL	SNP	2	2	3	1	2	6	1	5	1	2	1	1	XI-Central	2003-05-08	F	25
PY094	LAM9	DEL	DEL	SNP	2	2	3	1	2	6	1	5	1	2	1	1	XI-Central	2003-05-21	M	19
PY099	LAM9	DEL	DEL	SNP	2	2	2	1	1	6	1	4	3	2	1	1	XIII-Pedro J. Caballero	2002-10-11	M	37
PY112	LAM9	*	DEL	SNP	2	2	3	1	2	6	0	5	3	2	1	1	VII-Encarnación	2003-06-24	M	23
PY134	LAM9	DEL	DEL	SNP	2	2	2	1	1	6	1	4	3	2	1	1	VII-Encarnación	2003-06-24	M	30
PY135	LAM9	*	*	SNP	2	2	3	1	2	6	0	5	1	2	1	1	XI-Central	2003-07-31	M	32
PY140	LAM9	DEL	DEL	SNP	2	2	3	1	2	6	1	5	1	1	1	1	XV-Pdte. Hayes	2003-04-29	M	33
PY145	LAM9	DEL	DEL	SNP	2	2	3	1	2	6	1	5	1	2	1	1	XI-Central	2003-06-27	M	30
PY156	LAM2	DEL	DEL	SNP	2	2	2	1	2	5	1	5	2	2	1	1	XVIII-Asunción	2003-07-16	M	46
PY168	LAM9	DEL	DEL	SNP														2003-05-10
PY171	T1	*	no DEL	*	1	2	4	3	2	6	1	5	3	1	2	2	VII-Encarnación	29/7/03	F	75
PY182	LAM5	DEL	DEL	SNP	2	2	2	2	2	6	1	5	2	2	1	1	IV-Villarrica	2003-09-04	F	58
PY183	LAM5	DEL	DEL	SNP	2	2	2	2	2	6	1	5	2	2	1	1	IV-Guairá	2003-09-04	M	52
PY199	LAM9	DEL	DEL	SNP	2	2	2	1	2	6	1	5	2	2	1	1	XVIII-Asunción	2003-09-03	M	47
PY202	LAM4	DEL	DEL	SNP	2	2	2	1	2	4	1	3	1	2	1	1	XI-Central	2003-09-15	M	43
PY205	LAM9	DEL	DEL	SNP	2	2	2	2	2	6	1	5	2	2	1	1	III-Cordillera	2003-08-01	M	47
PY207	LAM4	DEL	DEL	SNP	2	2	2	2	2	6	1	5	2	2	1	1	VI-Caazapá	2003-09-16	F
PY209	LAM9	DEL	DEL	SNP	2	2	1	2	2	6	1	4	1	2	1	1	VII-Encarnacion	2003-09-30	F	18
PY210	LAM1	*	no DEL	SNP	2	2	2	1	2	6	0	6	2	2	1	1	X-Cuidad Del Este	2003-09-09	F	39
PY226	LAM4	*	DEL	SNP	2	2	1	1	2	6	1	5	2	2	1	2	XI-Central	2003-10-25	M
PY285	MANU2	*	DEL	SNP	2	2	1	2	2	6	1	5	3	2	1		XVIII-Asunción	2005-09-09	F	22
PY296	new	DEL	DEL	SNP	2	2	4	3	2	6	1	6	3	3	2	1	XVII-Alto Paraguay	2005-10-10	M	38
PY307	LAM9	DEL	DEL	SNP	2	2	4	2	2	6	1	5	3	3	2	1	XVIII-Asunción	2006-01-17	M	71
PY315	LAM9	DEL	DEL	SNP	2	2	4	2	2	6	1	5	4	4	2	1	XVIII-Asunción	2006-05-24	M	71
PY322	LAM9	DEL	DEL	SNP	2	2	4	2	2	6	1	5	3	2	2	2	XVIII-Asunción	2006-05-24	F	35
PY326	LAM9	DEL	DEL	SNP	2	2	4	2	2	6	1	5	3	2	2	2	XI-Central	2006-05-24	M	25
PY337	LAM9	DEL	DEL	SNP	2	2	4	1	2	6	1	5	4	3	2	1	XVIII-Asunción	2006-08-23	M	31
PY360	T1	*	*	NO SNP	2		4	2	2	6	1	5	3	3	2	2		2006-12-27	M	46
PY376	LAM9	DEL	DEL	SNP	2	2	4	2	2	6	1	5	4	3	2	1	XVIII-Asunción	2007-01-26	M	28
PY380	no data	DEL	DEL	SNP	2	2	4	2	2	6	1	5	4	3	2	1	XVIII-Asunción	2007-03-20	M	30
PY394	LAM9	DEL	no DEL	SNP	2	2	4	2	2	6	1	5	2	3	2	1	XVIII-Asunción	2007-10-04	M	23
PY404	LAM5	DEL	DEL	SNP	2	2	1	2	2	6	1	5	3	3	2	1	II-San Pedro	2007-10-09	F	65
*=mixed pattern
highlighted= hypothetical founder MIRU pattern
M= male; F= female

## Sheet: Add table 5
Additional Table 5
Allelic diversity (h) among the LAM and/or Ag85C SNP positive strains.
A. Paraguay
MIRU02	: 0.49		MIRU10	: 0.68		MIRU23	: 0.15		MIRU27	: 0.64
MIRU04	: 0.12		MIRU16	: 0.62		MIRU24	: 0.01		MIRU31	: 0.61
MIRU40	: 0.83		MIRU20	: 0.07		MIRU26	: 0.52		MIRU39	: 0.48
B. Buenos Aires
MIRU02	: 0.45		MIRU10	: 0.53		MIRU23	: 0.16		MIRU27	: 0.57
MIRU04	: 0.03		MIRU16	: 0.62		MIRU24	: 0.31		MIRU31	: 0.31
MIRU40	: 0.75		MIRU20	: 0.09		MIRU26	: 0.60		MIRU39	: 0.48
C. Caracas
MIRU02	: 0.22		MIRU10	: 0.30		MIRU23	: 0.14		MIRU27	: 0.19
MIRU04	: 0.05		MIRU16	: 0.37		MIRU24	: 0.02		MIRU31	: 0.41
MIRU40	: 0.28		MIRU20	: 0.02		MIRU26	: 0.66		MIRU39	: 0.14

## Sheet: Add table 6
Additional Table 6: Allelic diversity (h) of MIRU minisatellite loci among the LAM or Ag85C SNP positive strains
Allelic Diversity (h)
LAM (Demay, 2012)	Loci	LAM (three countries)
0.332	MIRU02	0.53
0.229	MIRU04	0.1
0.573	MIRU10	0.61
0.606	MIRU16	0.6
0.236	MIRU20	0.07
0.529	MIRU23	0.16
0	MIRU24	0.05
0.644	MIRU26	0.61
0.242	MIRU27	0.59
0.391	MIRU31	0.62
0.053	MIRU39	0.43
0.782	MIRU40	0.75
*In bold highly discriminatory (h > 0.6), underlined moderately discriminatory (0.3 ≤ h ≤ 0.6) and in italic less discriminatory (h < 0.3).

## Sheet: Add table 7
Additional Table 7
Copy number in MIRU02 in RDRio strains from Paraguay, Buenos Aires and Caracas
		RDRio	No RDRio	RDRio / No RDRio
Copy N˚ MIRU02	0	0	1	0
	1	1	101	2
	2	78	118	15
	3	1	10	0
	4	0	1	0
	Neg.	0	2	1
Copy number in MIRU40 in RDRio in strains from Paraguay, Buenos Aires and Caracas
		RDRio	No RDRio	RDRio / No RDRio
Copy N˚ MIRU40	0	0	0	0
	1	77	8	12
	2	3	23	4
	3	0	61	0
	4	0	47	0
	5	0	29	0
	6	0	45	1
	7	0	14	0
	8	0	4	0
	9	0	1	0
	Neg.	0	1	1
